# Supplementary material for: Identification of uveitis-associated functions based on the feature selection analysis of gene ontology and Kyoto Encyclopedia of Genes and Genomes pathway enrichment scores
Source: Front Mol Neurosci. 2022 Sep 8;15:1007352. doi: 10.3389/fnmol.2022.1007352 (PMC9493498; doi:10.3389/fnmol.2022.1007352)
Supplement: Supplementary Table 1 — A total of 118 features are obtained after Boruta filtering and they are ranked by LASSO, LightGBM, MCFS, and mRMR. [file Table_1.XLSX]

## Sheet: Sheet1
Rank	LASSO feature list	LightGBM feature list	MCFS feature list	mRMR feature list
1	hsa04612	GO:0002291	hsa05321	GO:0042102
2	hsa04940	hsa04612	hsa04940	GO:0001841
3	hsa05140	GO:0001841	hsa04672	GO:0005151
4	hsa05321	GO:0042510	hsa05330	GO:0046642
5	hsa05330	GO:0034111	hsa05140	GO:0042605
6	hsa05332	GO:0050714	hsa05332	GO:0031896
7	GO:0001841	GO:0032703	hsa05150	GO:0008009
8	GO:0002249	GO:0050729	hsa04612	GO:0045078
9	GO:0002287	GO:0042098	GO:0001841	GO:1904426
10	GO:0002291	GO:0010758	GO:0071639	GO:0033004
11	GO:0002292	GO:0045625	GO:0071621	GO:0002645
12	GO:0002293	GO:0034713	GO:0071347	GO:0043379
13	GO:0002294	GO:0033004	GO:0071346	hsa04612
14	GO:0002363	GO:0002249	GO:0070663	GO:0050431
15	GO:0002437	GO:0051250	GO:0070555	GO:0042611
16	GO:0002460	GO:0002363	GO:0051770	GO:0002291
17	GO:0002507	hsa05140	GO:0051250	GO:0045625
18	GO:0002548	GO:0031896	GO:0050868	GO:0034713
19	GO:0002643	GO:0071639	GO:0050863	GO:0048020
20	GO:0002645	GO:0046633	GO:0050798	GO:1901895
21	GO:0002664	GO:0050798	GO:0050729	GO:0071639
22	GO:0002666	GO:1903038	GO:0050715	hsa05150
23	GO:0002667	GO:0002719	GO:0050714	GO:0002870
24	GO:0002695	GO:0002830	GO:0050707	GO:0010758
25	GO:0002718	GO:0071347	GO:0050671	GO:0046633
26	GO:0002719	GO:0045058	GO:0050670	GO:0042379
27	GO:0002819	GO:0050431	GO:0046642	GO:0002666
28	GO:0002822	GO:0042605	GO:0046636	GO:0032682
29	GO:0002824	GO:0002819	GO:0046635	GO:0032703
30	GO:0002830	GO:0002460	GO:0046634	GO:0045072
31	GO:0002870	GO:0071346	GO:0046633	GO:0002825
32	GO:0002911	GO:0048020	GO:0045625	GO:0072538
33	GO:0010758	GO:0002548	GO:0045622	GO:0002830
34	GO:0032613	GO:2000514	GO:0045582	GO:0002517
35	GO:0032649	GO:0072539	GO:0045580	GO:0046636
36	GO:0032682	GO:0051770	GO:0045078	hsa04940
37	GO:0032689	GO:0050868	GO:0045076	GO:0002643
38	GO:0032703	GO:0043379	GO:0045072	GO:0002548
39	GO:0032729	GO:0032689	GO:0045058	GO:0042095
40	GO:0032944	GO:0032682	GO:0043379	GO:2000515
41	GO:0032946	GO:0002825	GO:0043372	GO:0032689
42	GO:0033004	GO:0002695	GO:0043370	GO:0002667
43	GO:0034111	GO:0002666	GO:0043369	GO:0034341
44	GO:0034341	hsa05321	GO:0043368	GO:0072539
45	GO:0035710	GO:1904426	GO:0043367	GO:0051770
46	GO:0042035	GO:0072538	GO:0042510	GO:0097530
47	GO:0042089	GO:0042095	GO:0042129	GO:0002664
48	GO:0042092	GO:0005151	GO:0042108	GO:0043368
49	GO:0042093	GO:0002507	GO:0042107	hsa04672
50	GO:0042095	GO:0071621	GO:0042102	GO:0042510
51	GO:0042098	GO:0070555	GO:0042098	GO:0071347
52	GO:0042102	GO:0050863	GO:0042095	hsa05332
53	GO:0042107	GO:0046634	GO:0042093	GO:0002249
54	GO:0042108	GO:0042611	GO:0042092	GO:0032729
55	GO:0042129	GO:0032729	GO:0042089	GO:0071621
56	GO:0042510	GO:0002824	GO:0042088	GO:0071346
57	GO:0043367	GO:0002437	GO:0042035	GO:0002363
58	GO:0043368	GO:0050715	GO:0035710	GO:0042088
59	GO:0043369	GO:1901895	GO:0034341	GO:0002507
60	GO:0043370	GO:0032944	GO:0034111	GO:0070555
61	GO:0043372	hsa05150	GO:0033004	GO:0032653
62	GO:0043379	GO:0046635	GO:0032946	GO:0002911
63	GO:0045058	GO:0045582	GO:0032944	GO:0050798
64	GO:0045072	GO:0043368	GO:0032729	hsa05330
65	GO:0045076	GO:0002718	GO:0032703	GO:0042093
66	GO:0045078	GO:0046636	GO:0032689	GO:0032613
67	GO:0045580	GO:0042379	GO:0032682	GO:0043372
68	GO:0045582	GO:0042102	GO:0032653	GO:0045058
69	GO:0045622	GO:0032653	GO:0032649	GO:0050868
70	GO:0045625	GO:0032609	GO:0032613	GO:0002719
71	GO:0046634	GO:1903037	GO:0032609	GO:0045076
72	GO:0046635	GO:0050707	GO:0010758	GO:0002437
73	GO:0046636	GO:0042088	GO:0002911	GO:0032609
74	GO:0046642	GO:2000515	GO:0002870	GO:0050729
75	GO:0050670	GO:0034341	GO:0002830	GO:2000516
76	GO:0050671	GO:0032649	GO:0002825	GO:0051250
77	GO:0050707	GO:0032613	GO:0002824	GO:0043369
78	GO:0050714	hsa04672	GO:0002822	GO:0035710
79	GO:0050715	GO:2000516	GO:0002819	GO:0034111
80	GO:0050729	GO:0070663	GO:0002719	hsa05140
81	GO:0050798	GO:0046642	GO:0002718	GO:0045622
82	GO:0050863	GO:0042092	GO:0002695	GO:0042092
83	GO:0050868	GO:0002645	GO:0002667	GO:0050714
84	GO:0051250	GO:0002643	GO:0002666	GO:0032649
85	GO:0051770	hsa04940	GO:0002664	GO:0043367
86	GO:0070555	GO:0045076	GO:0002645	GO:0042108
87	GO:0070663	GO:0043367	GO:0002643	GO:0046635
88	GO:0071346	GO:0045580	GO:0002548	GO:0002695
89	GO:0071347	GO:0045078	GO:0002517	GO:0002287
90	GO:0071621	GO:0045072	GO:0002507	GO:0002460
91	GO:0071639	GO:0042035	GO:0002460	GO:0050715
92	GO:0072538	hsa05330	GO:0002437	GO:0002718
93	GO:0072539	GO:0043369	GO:0002363	GO:0002292
94	GO:0097530	GO:0042108	GO:0002294	GO:0050863
95	GO:1901895	hsa05332	GO:0002293	GO:0002293
96	GO:1903037	GO:0045622	GO:0002292	GO:1903038
97	GO:1904426	GO:0002517	GO:0002291	GO:0002824
98	GO:2000514	GO:0042093	GO:0002287	GO:0046634
99	GO:2000515	GO:0008009	GO:0050431	GO:0045580
100	GO:2000516	GO:0050670	GO:0048020	GO:0050707
101	GO:0042611	GO:0097530	GO:0042605	GO:0002294
102	GO:0005151	GO:0043370	GO:0042379	GO:0002819
103	GO:0008009	GO:0002664	GO:0034713	GO:1903037
104	GO:0031896	GO:0042107	GO:0031896	hsa05321
105	GO:0034713	GO:0042089	GO:0008009	GO:2000514
106	GO:0042379	GO:0002822	GO:0005151	GO:0002822
107	GO:0042605	GO:0050671	GO:0042611	GO:0045582
108	GO:0048020	GO:0043372	GO:0002249	GO:0043370
109	GO:0050431	GO:0032946	GO:2000516	GO:0032946
110	GO:1903038	GO:0035710	GO:2000515	GO:0042035
111	hsa04672	GO:0042129	GO:2000514	GO:0042098
112	hsa05150	GO:0002287	GO:1904426	GO:0042089
113	GO:0046633	GO:0002292	GO:1903038	GO:0070663
114	GO:0042088	GO:0002294	GO:1903037	GO:0042129
115	GO:0002825	GO:0002911	GO:1901895	GO:0042107
116	GO:0032653	GO:0002870	GO:0097530	GO:0050671
117	GO:0002517	GO:0002667	GO:0072539	GO:0050670
118	GO:0032609	GO:0002293	GO:0072538	GO:0032944
