# Supplementary material for: Identification of uveitis-associated functions based on the feature selection analysis of gene ontology and Kyoto Encyclopedia of Genes and Genomes pathway enrichment scores
Source: Front Mol Neurosci. 2022 Sep 8;15:1007352. doi: 10.3389/fnmol.2022.1007352 (PMC9493498; doi:10.3389/fnmol.2022.1007352)
Supplement: Supplementary Table 2 — Venn results for the top forty features in four feature lists ranked by LASSO, LightGBM, MCFS, and mRMR. [file Table_2.XLSX]

## Sheet: Sheet 1
feature found in four methods	feature found in three methods	feature found in two methods	feature found in only one method
GO:0001841	GO:0043379	GO:0046642	GO:0042102
hsa04612	GO:0045625	GO:0045078	GO:0005151
	GO:0071639	hsa05150	GO:0008009
	GO:0046633	GO:0045072	GO:1904426
	hsa04940	GO:0046636	GO:0050431
	GO:0002291	GO:0042605	GO:0042611
	GO:0010758	GO:0031896	GO:1901895
	GO:0032682	GO:0033004	GO:0042379
	GO:0032703	GO:0034713	GO:0002825
	GO:0002830	GO:0048020	GO:0072538
	GO:0002548	GO:0002645	GO:0002517
	hsa05140	GO:0002870	GO:0042095
		GO:0002666	GO:2000515
		GO:0002643	hsa04672
		GO:0050714	GO:0071621
		GO:0050729	GO:0070663
		GO:0051250	GO:0070555
		GO:0050798	GO:0050863
		GO:0071347	GO:0050715
		GO:0045058	GO:0050707
		GO:0071346	GO:0050671
		GO:0051770	GO:0050670
		GO:0050868	GO:0046635
		hsa05321	GO:0046634
		hsa05330	GO:0045622
		hsa05332	GO:0045582
		GO:0002249	GO:0045580
		GO:0002363	GO:0045076
		GO:0002719	GO:0042510
		GO:0002819	GO:0034111
		GO:0002460	GO:0042098
		GO:0032689	GO:1903038
			GO:0050431
			GO:2000514
			GO:0072539
			GO:0002287
			GO:0002292
			GO:0002293
			GO:0002294
			GO:0002437
			GO:0002507
			GO:0002664
			GO:0002667
			GO:0002695
			GO:0002718
			GO:0002822
			GO:0002824
			GO:0002911
			GO:0032613
			GO:0032649
			GO:0032729
			GO:0032944
